# Supplementary material for: Recursive Partitioning Analysis of Fractional Low-Frequency Fluctuations in Narcolepsy With Cataplexy
Source: Front Neurol. 2018 Nov 2;9:936. doi: 10.3389/fneur.2018.00936 (PMC6225790; doi:10.3389/fneur.2018.00936)
Supplement: Table S2 — Original data for testing RPA and validated ROC analysis. [file Table_2.xlsx]

## Sheet: Adult _test data
Group	SFGmed.R	MTG.R	MTG.L	SMG.L	IPL.L	IPL.R	PoCG.L	PoCG.R	PreCG.L	PreCG.R	SFGmed.L
1	-0.52	1.71	1.25	1.01	1.06	-0.23	0.12	1.79	0.54	1.28	-0.71
1	0.06	1	1.02	0.43	0.68	-0.03	0.93	0.6	0.94	0.2	-0.38
1	0.22	0.77	0	0.28	0.89	0.68	0.77	0.04	1.04	0.28	0.19
1	0.5	0.34	0.22	-0.84	0.2	-0.12	1.12	-0.01	1.53	0.94	0.95
1	0.07	1.1	0.29	-0.12	-0.19	0.19	0.53	1.5	1.31	1.49	0.57
1	0.72	0.77	0.15	-0.1	0.15	-0.13	1.33	-0.77	1.91	0.48	1.35
1	0.27	0.56	0.11	0.81	0.31	0.97	0.89	0.15	0.32	1.68	0.9
1	0.56	0.85	-0.1	0.69	-0.47	-0.73	-0.48	0.44	0.09	0.12	0.95
1	0.13	0.99	0.53	-0.1	1.17	-0.28	0.5	0.06	1.66	0.95	1.48
1	-0.41	1.28	0.49	0.76	0.6	0.35	0.63	1	1.56	1.04	0.15
1	0.05	0.78	1.21	0.37	0.36	0.25	1.26	-0.66	1.07	0.79	-0.33
1	-0.12	0.79	0.64	0.23	0.13	-0.26	1.04	0.57	1.48	2.23	0.54
1	0.52	1.85	1.3	-0.07	0.24	0.56	0.13	0.35	1.27	0.29	1.07
1	-0.57	1.23	0.56	1.56	-0.04	0.16	1.45	0.85	1.72	0.48	-0.59
1	-0.06	1.47	1.46	-0.3	0.34	0.66	0.54	0.93	1.01	0.68	0.92
1	-0.48	0.48	-0.1	-0.49	-0.18	-0.36	2.7	-0.32	1.13	0.06	0
1	0.21	0.77	0.45	0.67	0.52	0.5	0.68	-0.07	0.64	1.73	0.42
1	0.14	1.1	1.92	-0.14	0.36	-0.17	0.48	0.3	1.69	0.85	0.28
0	0.68	0.31	0.19	0.67	0.45	0.89	0.54	-0.37	1.01	0.79	1.21
0	1.19	0.31	-0.25	1	1.54	0.98	-0.02	-0.77	-0.36	0.33	1.38
0	1.53	-0.22	-0.06	1.84	1.63	0.46	-0.07	-0.95	-0.61	0.19	0.25
0	0.44	0.48	-0.47	0.73	0.51	1.42	-0.08	0.19	0.17	1.4	-0.47
0	-0.72	-0.59	-0.28	1.05	1.06	1.32	0.86	-0.54	1.05	0	-0.08
0	1.46	0.31	-0.76	1.86	1.94	0.79	0.7	-0.51	-0.5	0.83	1.43
0	1.43	0	-0.4	1.71	1.94	2	-0.06	-0.29	-0.91	-0.21	0.96
0	0.96	-0.2	-0.26	1.31	1.59	1.19	0.24	-0.72	-0.51	-0.32	0.71
0	1.26	0.39	-0.23	1.17	1.28	1.61	0.47	-0.97	0.48	0.47	0.63
0	1.32	-0.01	-0.31	1.34	1.68	0.74	-0.3	-0.75	-0.16	0.1	0.7
0	1.06	0.04	0.04	1.46	1.16	0.26	0.67	0.12	0.07	-0.17	1.25
0	0.41	0.68	0.05	0.78	0.72	0.79	0.35	-0.03	-0.43	-1.01	-0.5
0	1.07	-0.2	-0.42	1.91	1.98	0.99	0.1	-0.67	-0.03	-0.82	0.88
0	0.81	0.02	-0.55	1.17	0.83	0.37	0.39	0.84	0.79	1.5	0.06
0	0.84	-0.32	0.24	1.22	0.68	0.96	0.99	-1.09	-0.65	0.05	0.22
0	1.06	-0.02	-0.17	1.35	1.44	1.28	-0.35	-0.98	-0.5	1.05	-0.57
0	0.99	-0.05	-0.66	1.91	2.39	1.59	0.11	-0.82	0.3	0.42	-0.09
0	1.66	-0.25	-0.32	1.46	1.76	1.67	-0.03	-0.49	-0.66	-0.13	0.34
0	1.05	1.2	0.42	0.57	0.48	0.92	0.51	-0.05	-0.83	0.89	0.87
0	0.96	0.22	0.09	0.84	0.85	0.69	0.19	-0.16	1.09	0.65	0.53
0	1.46	-0.56	-1.01	1.83	1.76	1.55	-0.59	-0.81	-0.59	1.01	0.48
	Caption: This is the test data for RPA in adulthood participants and Group 1 means narcolepsy and Group 0 means healthy controls. Data in every brain region means the fALFF data in each brain region.

## Sheet: Adult_validation data
Group	SFGmed.R	MTG.R	MTG.L	SMG.L	IPL.L	IPL.R	PoCG.L	PoCG.R	PreCG.L	PreCG.R	SFGmed.L
1	0.29	1.28	0.76	-0.37	0.41	-0.07	0.1	-0.27	1.1	-0.24	0.41
1	0.29	1.62	0.59	0.35	0.67	0.31	0.63	-0.18	1.44	0.43	0.11
1	0.32	0.58	0.39	1.24	0.48	0.35	1.22	0.45	0.72	1.61	1.06
1	-0.29	0.19	0.55	-0.22	-0.62	0.26	0.61	0.14	-0.14	0.3	0.2
1	0.24	0.88	-0.17	0.52	-0.62	-0.12	1.34	0.88	1.37	-0.83	0.46
1	0.75	-0.13	0.15	0.57	0.67	0.48	0.01	-0.31	1.64	0.96	0.88
1	-0.14	1.32	0.91	0.93	0.1	0.05	0.92	0.25	1.11	1.54	0.15
1	-0.58	1.12	0.85	-0.08	0.21	-0.26	0.49	0.97	0.33	-0.27	-0.46
0	1.35	1.45	-0.04	1.8	1.25	1.38	0.24	0.02	-0.48	0.25	2.32
0	1.23	0.12	-0.51	1.87	2.18	1.46	0.52	-0.55	0.52	-0.65	0.86
0	1.12	-0.36	-0.3	0.65	1.63	0.66	0.66	-1.12	-0.06	0.83	0.65
0	1.32	0.41	0.19	1.4	1.88	2.04	-0.02	-0.5	-0.21	-0.45	1.33
0	0.79	0.55	0.09	0.26	0.95	1.35	-0.36	-0.03	0.1	0	1.25
0	0.42	-0.32	-0.49	0.75	0.7	0.59	1.76	-0.01	0.78	1.03	-0.33
0	1.45	-0.37	-0.58	1.84	1.48	1.39	-0.49	-0.61	0.15	-0.03	-0.54
0	1	-0.08	-0.17	0.79	1.35	1.32	-0.01	-0.79	-0.7	0.57	-0.17
0	0.99	-0.12	0.3	1.25	1	0.9	-0.42	-0.36	-0.42	0.17	1.24
	Caption: This is the validation data for ROC analysis in adulthood participants and Group 1 means narcolepsy and Group 0 means healthy controls. Data in every brain region means the fALFF data in each brain region.

## Sheet: Juvenile_test data
Group	SFGmed.R	MTG.R	PUT.R	THA.R	SFGmed.L	PreCG.L	PreCG.R	SFG.L	PoCG.R	IPL.R	SMG.R	IPL.L	PoCG.L
1	0.323	0.099	0.06	0.689	0.276	0.625	-0.025	-0.328	0.664	0.162	-0.443	-0.033	1.588
1	0.327	0.286	0.427	0.708	0.193	0.962	0.227	0.038	0.938	-0.164	-0.364	-0.527	0.98
1	0.054	0.436	-0.184	0.098	0.727	0.78	0.688	-0.864	0.65	-0.163	-0.094	-0.328	1.306
1	-0.736	-0.011	-0.358	0.188	0.203	0.426	0.69	-0.552	0.576	0.767	0.626	0.378	1.029
1	0.077	0.272	0.441	0.224	0.407	1.022	0.574	0.046	0.873	-0.141	0.137	0.317	1.39
1	0.099	0.163	-0.339	0.037	0.204	0.42	0.3	-0.212	0.222	0.978	0.674	0.77	1.08
1	0.396	0.395	-0.428	-0.214	0.097	0.425	0.936	-0.342	0.501	0.734	-0.155	0.659	-0.093
1	-0.273	0.822	0.132	0.077	0.264	0.914	0.98	-0.57	0.921	0.395	0.192	-0.584	1.375
1	-0.351	1.314	0.136	-0.018	-0.172	0.935	0.281	-0.465	1.248	-0.828	-0.599	-0.239	1.011
1	0.383	-0.286	0.988	0.262	0.753	1.045	1.13	0.475	0.598	-0.277	-0.424	-0.404	0.924
1	-0.248	0.297	-0.182	0.242	0.319	0.936	0.304	0.078	0.881	0.333	-0.531	-0.298	0.285
1	-0.742	1.029	0.647	0.238	0.608	0.319	0.355	-0.303	0.595	0.107	-0.144	0.123	0.959
1	-0.899	0.366	-0.254	0.755	-1.163	-0.053	0.053	-0.538	0.052	-0.009	-0.484	0.293	-0.891
1	0.738	0.357	0.564	0.247	0.601	0.195	0.13	0.256	0.178	0.568	-0.337	0.975	-0.052
1	0.156	0.09	-0.256	-0.376	0.102	0.905	0.976	-1.099	0.991	0.706	0.288	0.83	1.155
1	-0.397	0.705	-0.524	-0.061	-0.458	0.461	0.009	0.322	0.426	0.394	0.204	0.653	0.432
1	-0.183	0.919	0.211	0	0.159	0.842	1.398	-0.291	0.366	0.187	-0.315	0.042	1.464
1	-1.049	-0.27	-1.175	1.21	-0.012	0.357	1.089	-0.129	0.308	-0.411	-0.671	0.219	0.293
0	1.179	-0.658	-0.798	-0.51	1.109	-0.458	-0.789	1.343	-0.554	1.479	1.115	1.368	-0.882
0	1.538	-0.723	-0.592	-0.669	1.84	-0.433	-0.702	1.058	-0.393	1.511	1.103	1.594	-0.71
0	0.928	-0.551	-0.48	-0.535	0.59	-0.458	-0.465	0.701	-0.392	1.576	1.058	1.616	-0.442
0	1.682	-0.883	-0.831	-0.391	1.139	-0.497	-0.876	0.903	-0.406	1.453	1.089	1.102	-0.657
0	0.946	-0.083	-0.269	-0.709	0.984	0.113	-0.134	1.062	-0.181	1.31	1.119	1.366	0.602
0	1.343	-0.65	-0.648	-0.578	1.176	-0.34	-0.455	0.949	-0.288	1.391	1.228	1.618	-0.445
0	0.592	-0.063	-0.183	0.026	0.499	-0.32	-0.396	0.353	-0.046	0.959	0.946	1.047	-0.224
0	1.41	-1.094	-1.042	-1.042	0.797	-0.876	-1.013	0.959	-0.746	1.502	0.867	1.249	-0.798
0	1.17	-0.508	-1.295	-0.98	0.827	-0.864	-0.979	0.971	-0.64	1.167	0.403	1.296	-1.209
0	0.837	-0.451	-1.215	-1.008	0.876	-0.043	0.536	1.205	0.028	0.497	-0.508	0.808	0.18
0	0.019	0.343	-0.763	-0.269	1.004	0.049	1.032	0.705	-0.074	1.081	0.855	0.743	0.59
0	0.919	-0.451	-0.575	-0.77	1.199	-0.444	-0.453	1.205	-0.472	1.361	1.088	1.461	0.2
0	1.2	-0.65	-0.935	-0.514	1.318	-0.791	-0.714	1.492	-0.648	1.96	0.993	1.077	-0.741
0	1.092	-0.553	-0.547	0.148	0.983	-0.262	-0.315	0.411	-0.047	1.191	1.167	0.724	-0.604
0	0.334	0.185	-0.425	-0.731	0.722	0.306	-0.012	0.489	0.405	0.332	-0.602	-0.171	1.232
0	0.601	-0.918	-1.504	-0.707	0.584	-0.784	-0.506	0.667	-0.739	1.426	0.533	1.046	-0.659
0	1.019	0.169	-0.815	-0.256	0.889	-0.027	-0.017	0.635	-0.235	1.359	0.58	0.752	1.098
0	1.239	-0.673	-0.846	-0.412	1.675	-0.354	-0.599	0.715	-0.237	1.129	1.044	1.229	0.326
0	0.351	-0.237	-0.591	-0.528	0.62	-0.477	-0.425	0.824	-0.546	1.308	1.183	1.363	-0.467
0	0.686	-0.411	-0.569	-0.305	1.137	-0.495	-0.554	0.76	-0.384	1.288	1.219	1.371	-0.508
0	0.811	-0.347	-0.662	-0.798	1.69	0.047	0.895	1.388	0.194	0.43	0.405	1.129	-0.015
	Caption: This is the test data for RPA in juvenile participants and Group 1 means narcolepsy and Group 0 means healthy controls. Data in every brain region means the fALFF data in each brain region.

## Sheet: Juvenile_validation data
Group	SFGmed.R	MTG.R	PUT.R	THA.R	SFGmed.L	PreCG.L	PreCG.R	SFG.L	PoCG.R	IPL.R	SMG.R	IPL.L	PoCG.L
1	-0.041	-0.061	1.405	0.969	-0.095	0.483	0.526	-0.426	1.063	-0.05	-0.57	-0.846	-0.121
1	0.805	0.357	-0.452	-0.315	1.344	0.266	-0.048	0.845	0.178	1.068	0.335	0.557	-0.391
1	0.823	1.036	0.121	0.245	0.807	0.395	0.725	0.032	0.551	-1.087	-0.259	-0.743	1.424
1	0.251	0.39	0.216	-0.539	1.517	-0.026	0.537	0.668	0.388	1.074	-0.215	0.412	0.323
1	-0.26	0.24	0.244	-0.008	0.291	0.297	-0.492	0.652	0.133	0.634	-0.321	0.593	1.115
1	0.018	0.315	-0.526	-0.203	0.493	0.315	0.559	0.056	0.34	0.31	-0.265	0.145	0.426
1	0.354	0.869	-0.125	0.049	0.643	0.4	0.023	0.092	0.615	0.659	-0.408	0.109	0.418
0	0.012	-0.17	-0.36	-0.032	1.028	0.496	-0.321	0.705	0.724	0.592	0.414	0.258	0.931
0	0.938	-0.383	-0.546	-0.31	0.983	-0.248	-0.911	1.049	-0.449	1.191	1.471	1.016	0.052
0	0.705	-0.874	-0.896	-0.352	0.819	-0.996	-0.524	1.16	-0.762	1.202	2.355	1.482	-0.733
0	1.245	-0.486	-0.642	-0.849	1.2	-0.71	-0.36	0.175	-0.772	1.533	0.818	1.112	-0.574
0	1.104	-0.817	-1.037	-0.677	1.384	-0.488	-0.408	0.472	-0.45	1.543	1.199	1.262	-0.207
0	1.704	-0.898	-0.888	-0.079	1.603	-0.671	-0.66	1.528	-0.579	1.48	0.562	0.734	-0.431
0	0.473	-0.488	-0.592	-0.751	1.427	-0.529	-0.562	1.238	-0.314	1.357	0.59	1.48	-0.144
0	0.814	-0.002	-0.777	-0.561	1.304	-0.024	0.06	0.586	-0.489	1.444	0.639	0.943	0.141
0	0.493	-0.226	-0.253	-0.192	1.213	-0.07	-0.269	0.803	-0.02	1.013	0.838	0.928	-0.388
	Caption: This is the test data for ROC analysis in juvenile participants and Group 1 means narcolepsy and Group 0 means healthy controls. Data in every brain region means the fALFF data in each brain region.
